# Supplementary material for: Development of an Anti-Zika and Anti-Dengue IgM ELISA Assay: Evaluation of Cross Reactivity and Validation
Source: Trop Med Infect Dis. 2022 Nov 3;7(11):348. doi: 10.3390/tropicalmed7110348 (PMC9693240; doi:10.3390/tropicalmed7110348)
Supplement: Supplementary file 1 [file tropicalmed-07-00348-s001.zip]

Archive with 1 entries (1 files):
- tropicalmed-1932909-supplementary.pdf
